# Supplementary material for: Pan-Cancer Analysis of ART1 and its Potential Value in Gastric Cancer
Source: J Cancer. 2024 May 13;15(12):3684–707. doi: 10.7150/jca.96033 (PMC11190775; doi:10.7150/jca.96033)
Supplement: Supplementary file 1 — Supplementary figures and tables. [file jcav15p3684s1.zip]

Archive with 7 entries (6 files):
- Supplementary files/Supplementary Figure 1 Correlation between ART1 and Survival analysis.pdf
- Supplementary files/Supplementary Figure 2 Immunotherapy response of ART1 in immunotherapy cohort.tif
- Supplementary files/Supplementary Figure 3 Immune Score of ART1 calculated by ESTIMATE Algorithm in pan cancers.pdf
- Supplementary files/Supplementary Table 1 Clinical characteristic of the GC patient used in this study.xlsx
- Supplementary files/Supplementary Table 2 Real-Time polymerase chain reaction primers.xlsx
- Supplementary files/Supplementary Table 3 Database used in this study.xlsx
- Supplementary files/
