# Supplementary material for: Pan-Cancer Analysis of ART1 and its Potential Value in Gastric Cancer
Source: J Cancer. 2024 May 13;15(12):3684–707. doi: 10.7150/jca.96033 (PMC11190775; doi:10.7150/jca.96033)
Supplement: Supplementary file 1 — Supplementary figures and tables. [file jcav15p3684s1.zip › Supplementary files/Supplementary Table 1 Clinical characteristic of the GC patient used in this study.xlsx]

## Sheet: Sheet1
Supplementary Table 1 Clinical characteristic of the GC patient used in this study
Database	TCGA
No. of patients	886
Age (%)
≤ 65	395 (44.6)
> 65	483 (54.5)
NA	8 (0.9)
Gender (%)
Female	316 (35.5)
Male	570 (64.5)
Race (%)
White	556 (62.7)
Native hawaiian or other pacific islander	2 (0.2)
Black or african american	26 (2.9)
Asian	178 (20.0)
NA	124 (14.2)
TNM (%)
T	T1: 47 (5.3)
	T2: 187 (21.1)
	T3: 338 (38.1)
	T4: 293 (33.1)
	TX: 21 (2.4)
N	N0: 265 (29.9)
	N1: 239 (27.0)
	N2: 171 (19.3)
	N3: 176 (19.9)
	NX: 35 (3.9)
M	M0: 780 (88.0)
	M1: 61 (6.9)
	MX: 45 (5.1)
Stage (%)
I	114 (12.9)
II	261 (29.5)
III	367 (41.4)
IV	89 (10.0)
NA	55 (6.2)
Treatment
Yes	286 (32.2)
No	88 (9.9)
NA	512 (57.9)
Survival status
OS day(median)	353
Ending (%)
Survival	535 (60.4)
Death	351 (39.6)
NA not available
