# Supplementary material for: Pan-Cancer Analysis of ART1 and its Potential Value in Gastric Cancer
Source: J Cancer. 2024 May 13;15(12):3684–707. doi: 10.7150/jca.96033 (PMC11190775; doi:10.7150/jca.96033)
Supplement: Supplementary file 1 — Supplementary figures and tables. [file jcav15p3684s1.zip › Supplementary files/Supplementary Table 2 Real-Time polymerase chain reaction primers.xlsx]

## Sheet: Sheet1
Supplementary Table 2 Real-Time polymerase chain reaction primers
Gene	Sequence (5′-3′)
ART1-F	CAGCAAAGAGGGTGTGGAAGGC
ART1-R	TCAGAAGAGCAGGAGAAGACAGAGG
β-ACTIN-F	CAGATGTGGATCAGCAAGCAGGA
β-ACTIN-R	CGCAACTAAGTCATAGTCCGCCTA
