# Supplementary material for: Pan-Cancer Analysis of ART1 and its Potential Value in Gastric Cancer
Source: J Cancer. 2024 May 13;15(12):3684–707. doi: 10.7150/jca.96033 (PMC11190775; doi:10.7150/jca.96033)
Supplement: Supplementary file 1 — Supplementary figures and tables. [file jcav15p3684s1.zip › Supplementary files/Supplementary Table 3 Database used in this study.xlsx]

## Sheet: Sheet1
Supplementary Table 3 Database used in this study
Name	Link
UCSC	https://xena.ucsc.edu/
TCGA	https://www.cancer.gov/ccg/research/genome-sequencing/tcga
HPA	https://www.proteinatlas.org/
TISMO	http://tismo.cistrome.org
SangerBox	http://sangerbox.com/Tool
GDC	https://portal.gdc.cancer.gov/
cBioPortal	https://www.cbioportal.org/
STRING	https://string-db.org/
IEU OpenGWAS	https://gwas.mrcieu.ac.uk/
GTEx	https://www.gtexportal.org/
TISMO	http://tismo.cistrome.org/
